# Supplementary material for: Emergence of Dengue Virus Serotypes 1 and 3 in Mahottari and Adjacent Areas of Southern Nepal
Source: Pathogens. 2025 Jun 26;14(7):639. doi: 10.3390/pathogens14070639 (PMC12299309; doi:10.3390/pathogens14070639)
Supplement: Supplementary file 1 [file pathogens-14-00639-s001.zip]

Archive with 1 entries (1 files):
- pathogens-3628630-supplementary.pdf
